# Supplementary material for: XIAP Stabilizes DDRGK1 to Promote ER‐Phagy and Protects Against Noise‐Induced Hearing Loss
Source: Adv Sci (Weinh). 2026 Jan 26;13(18):e11217. doi: 10.1002/advs.202511217 (PMC13042907; doi:10.1002/advs.202511217)
Supplement: Supplementary file 2 — Supporting File 2: advs73976‐sup‐0002‐SuppMat.zip. [file ADVS-13-e11217-s002.zip]

Archive with 252 entries (235 files):
- ctbp2-JPEG/
- ctbp2-JPEG/A  GAS.jpg
- ctbp2-JPEG/A  N+G.jpg
- ctbp2-JPEG/A CT  M2.jpg
- ctbp2-JPEG/A3 N.jpg
- ctbp2-JPEG/B  CT.jpg
- ctbp2-JPEG/B  GAS.jpg
- ctbp2-JPEG/B4.jpg
- ctbp2-JPEG/M  CT.jpg
- ctbp2-JPEG/M  GAS.jpg
- ctbp2-JPEG/M N+G.jpg
- ctbp2-JPEG/M8  N.jpg
- ctbp2-JPEG/M9  B  N+G.jpg
- FACS/
- FACS/Annexin V-PI/
- FACS/Annexin V-PI/S1-A/
- FACS/Annexin V-PI/S1-A/12h.png
- FACS/Annexin V-PI/S1-A/1h.png
- FACS/Annexin V-PI/S1-A/24h.png
- FACS/Annexin V-PI/S1-A/H2O2-12h.png
- FACS/Annexin V-PI/S1-A/H2O2-1h.png
- FACS/Annexin V-PI/S1-A/H2O2-24h.png
- FACS/Annexin V-PI/S1-M/
- FACS/Annexin V-PI/S1-M/Control-C.png
- FACS/Annexin V-PI/S1-M/Control-H.png
- FACS/Annexin V-PI/S1-M/XIAP-C.png
- FACS/Annexin V-PI/S1-M/XIAP-H.png
- FACS/KDEL-RAMP4-FACS/
- FACS/KDEL-RAMP4-FACS/KDEL-12h-H2O2.png
- FACS/KDEL-RAMP4-FACS/KDEL-1h-C.png
- FACS/KDEL-RAMP4-FACS/KDEL-1h-H2O2.png
- FACS/KDEL-RAMP4-FACS/KDEL-Ctrl-C-1.png
- FACS/KDEL-RAMP4-FACS/KDEL-Ctrl-C-2.png
- FACS/KDEL-RAMP4-FACS/KDEL-Ctrl-H2O2-1.png
- FACS/KDEL-RAMP4-FACS/KDEL-Ctrl-H2O2-2.png
- FACS/KDEL-RAMP4-FACS/KDEL-DDRGK1-C-1.png
- FACS/KDEL-RAMP4-FACS/KDEL-DDRGK1-H2O2.png
- FACS/KDEL-RAMP4-FACS/KDEL-XIAP-C-1.png
- FACS/KDEL-RAMP4-FACS/KDEL-XIAP-H2O2.png
- FACS/KDEL-RAMP4-FACS/RAMP4-12h-H2O2.png
- FACS/KDEL-RAMP4-FACS/RAMP4-1h-C.png
- FACS/KDEL-RAMP4-FACS/RAMP4-1h-H2O2.png
- FACS/KDEL-RAMP4-FACS/RAMP4-Ctrl-C-.png
- FACS/KDEL-RAMP4-FACS/RAMP4-Ctrl-C-2.png
- FACS/KDEL-RAMP4-FACS/RAMP4-Ctrl-H2O2-1.png
- FACS/KDEL-RAMP4-FACS/RAMP4-Ctrl-H2O2-2.png
- FACS/KDEL-RAMP4-FACS/RAMP4-DDRGK1-C-.png
- FACS/KDEL-RAMP4-FACS/RAMP4-DDRGK1-H2O2-.png
- FACS/KDEL-RAMP4-FACS/RAMP4-XIAP-C-.png
- FACS/KDEL-RAMP4-FACS/RAMP4-XIAP-H2O2-.png
- KDEL-RAMP4-IF/
- KDEL-RAMP4-IF/KDEL-Ctrl-C-3_c1-2.tif
- KDEL-RAMP4-IF/KDEL-Ctrl-Control-2-adj_c1-2.tif
- KDEL-RAMP4-IF/KDEL-Ctrl-H2O2-3_c1-2.tif
- KDEL-RAMP4-IF/KDEL-Ctrl-H2O2-6-adj_c1-2.tif
- KDEL-RAMP4-IF/KDEL-DDRGK1-C-8_c1-2.tif
- KDEL-RAMP4-IF/KDEL-XIAP-Control-3-adj_c1-2.tif
- KDEL-RAMP4-IF/KDEL-XIAPH2O2-4-adj_c1-2.tif
- KDEL-RAMP4-IF/RAMP4-Ctrl-C-5_c1-2.tif
- KDEL-RAMP4-IF/RAMP4-Ctrl-control-3-adj_c1-2.tif
- KDEL-RAMP4-IF/RAMP4-Ctrl-H2O2-10_c1-2.tif
- KDEL-RAMP4-IF/RAMP4-Ctrl-H2O2-9-adj_c1-2.tif
- KDEL-RAMP4-IF/RAMP4-DDRGK1-C-7_c1-2.tif
- KDEL-RAMP4-IF/RAMP4-DDRGK1-H2O2-1_c1-2.tif
- KDEL-RAMP4-IF/RAMP4-XIAP-Control-4-adj_c1-2.tif
- KDEL-RAMP4-IF/RAMP4-XIAP-H2O2-10-adj_c1-2.tif
- Myo7a-JPEG/
- Myo7a-JPEG/A6_z4c1+2.jpg
- Myo7a-JPEG/A8_z03c1+2.jpg
- Myo7a-JPEG/A9_z3c1+2.jpg
- Myo7a-JPEG/ap4_z3c1+2.jpg
- Myo7a-JPEG/B  CTR1_z3c1+2.jpg
- Myo7a-JPEG/b17_z5c1+2.jpg
- Myo7a-JPEG/ba4_z4c1+2.jpg
- Myo7a-JPEG/gb13_z3c1+2.jpg
- Myo7a-JPEG/m13 g+n_z2c1+2.jpg
- Myo7a-JPEG/m3  n_z04c1+2.jpg
- Myo7a-JPEG/M3_z2c1+2.jpg
- Myo7a-JPEG/MG6_z2c1+2.jpg
- TUNEL/
- TUNEL/figure S1/
- TUNEL/figure S1/CONTROL-3_c1-2.tif
- TUNEL/figure S1/CONTROL-H2O2-12_c1-2.tif
- TUNEL/figure S1/XIAP-CONTROL-4_c1-2.tif
- TUNEL/figure S1/XIAP-H2O2-6_c1-2.tif
- TUNEL/figure1/
- TUNEL/figure1/12h1-2_c1+2.jpg
- TUNEL/figure1/1h  2_c1+2.tif
- TUNEL/figure1/24h1_c1+2.jpg
- TUNEL/figure1/ctrl 1h  3_c1+2.tif
- TUNEL/figure1/oc1 1h h2o2 1mM  2_c1+2.tif
- TUNEL/figure1/oc112h h2o2 1mM  2_c1+2.tif
- TUNEL/figure1/oc124h h2o2 1mM  3_c1+2.tif
- TUNEL/figure1/oc1ctrl 1h h2o2 1mM  2_c1+2.tif
- WB#U4ee3#U8868#U56fe/
- WB#U4ee3#U8868#U56fe/Figure S2 Ub/
- WB#U4ee3#U8868#U56fe/Figure S2 Ub/K228R-JPEG/
- WB#U4ee3#U8868#U56fe/Figure S2 Ub/K228R-JPEG/GAPDH-2_5.jpg
- WB#U4ee3#U8868#U56fe/Figure S2 Ub/K228R-JPEG/HA-1_8.jpg
- WB#U4ee3#U8868#U56fe/Figure S2 Ub/K228R-JPEG/UB-4_4.jpg
- WB#U4ee3#U8868#U56fe/Figure S2 Ub/XIAP-JPEG/
- WB#U4ee3#U8868#U56fe/Figure S2 Ub/XIAP-JPEG/HA-2_10.jpg
- WB#U4ee3#U8868#U56fe/Figure S2 Ub/XIAP-JPEG/INPUT-GAPDH-1_5.jpg
- WB#U4ee3#U8868#U56fe/Figure S2 Ub/XIAP-JPEG/UB-2-3_7.jpg
- WB#U4ee3#U8868#U56fe/xiap#U539f#U59cb#U6570#U636ewb1-JPEG/
- WB#U4ee3#U8868#U56fe/xiap#U539f#U59cb#U6570#U636ewb1-JPEG/3-nt_6 oex.jpg
- WB#U4ee3#U8868#U56fe/xiap#U539f#U59cb#U6570#U636ewb1-JPEG/3-nt_6#U4ee3#U8868.jpg
- WB#U4ee3#U8868#U56fe/xiap#U539f#U59cb#U6570#U636ewb1-JPEG/4-HNE_1#U4ee3#U8868  oex.jpg
- WB#U4ee3#U8868#U56fe/xiap#U539f#U59cb#U6570#U636ewb1-JPEG/4-HNE_6.jpg
- WB#U4ee3#U8868#U56fe/xiap#U539f#U59cb#U6570#U636ewb1-JPEG/ACTIN-FLAG_10 db m34.jpg
- WB#U4ee3#U8868#U56fe/xiap#U539f#U59cb#U6570#U636ewb1-JPEG/ACTIN_5  lamp1.jpg
- WB#U4ee3#U8868#U56fe/xiap#U539f#U59cb#U6570#U636ewb1-JPEG/ACTIN_7  DB EIF2A.jpg
- WB#U4ee3#U8868#U56fe/xiap#U539f#U59cb#U6570#U636ewb1-JPEG/ACTIN_7  lamp1 oex.jpg
- WB#U4ee3#U8868#U56fe/xiap#U539f#U59cb#U6570#U636ewb1-JPEG/actin_7 #U4ee3#U8868 sheif#U6548#U7387.jpg
- WB#U4ee3#U8868#U56fe/xiap#U539f#U59cb#U6570#U636ewb1-JPEG/ACTIN_8  -canx.jpg
- WB#U4ee3#U8868#U56fe/xiap#U539f#U59cb#U6570#U636ewb1-JPEG/ACTIN_8  atl3.jpg
- WB#U4ee3#U8868#U56fe/xiap#U539f#U59cb#U6570#U636ewb1-JPEG/ACTIN_8  canx oex.jpg
- WB#U4ee3#U8868#U56fe/xiap#U539f#U59cb#U6570#U636ewb1-JPEG/ATF4_5 shatf4#U6548#U7387.jpg
- WB#U4ee3#U8868#U56fe/xiap#U539f#U59cb#U6570#U636ewb1-JPEG/ATF4_8 DB.jpg
- WB#U4ee3#U8868#U56fe/xiap#U539f#U59cb#U6570#U636ewb1-JPEG/ATL3-_6.jpg
- WB#U4ee3#U8868#U56fe/xiap#U539f#U59cb#U6570#U636ewb1-JPEG/c-casps3   4s_8  six.jpg
- WB#U4ee3#U8868#U56fe/xiap#U539f#U59cb#U6570#U636ewb1-JPEG/c-casps3-_3 #U4ee3#U8868 gas.jpg
- WB#U4ee3#U8868#U56fe/xiap#U539f#U59cb#U6570#U636ewb1-JPEG/c-casps3_9 oex.jpg
- WB#U4ee3#U8868#U56fe/xiap#U539f#U59cb#U6570#U636ewb1-JPEG/CANX_1  oex.jpg
- WB#U4ee3#U8868#U56fe/xiap#U539f#U59cb#U6570#U636ewb1-JPEG/CANX_8.jpg
- WB#U4ee3#U8868#U56fe/xiap#U539f#U59cb#U6570#U636ewb1-JPEG/CHOP_6 oex.jpg
- WB#U4ee3#U8868#U56fe/xiap#U539f#U59cb#U6570#U636ewb1-JPEG/chop_6.jpg
- WB#U4ee3#U8868#U56fe/xiap#U539f#U59cb#U6570#U636ewb1-JPEG/cleaved-casp3_5#U4ee3#U8868.jpg
- WB#U4ee3#U8868#U56fe/xiap#U539f#U59cb#U6570#U636ewb1-JPEG/ctsb_1  oex.jpg
- WB#U4ee3#U8868#U56fe/xiap#U539f#U59cb#U6570#U636ewb1-JPEG/ctsb_1  six.jpg
- WB#U4ee3#U8868#U56fe/xiap#U539f#U59cb#U6570#U636ewb1-JPEG/CTSB_7.jpg
- WB#U4ee3#U8868#U56fe/xiap#U539f#U59cb#U6570#U636ewb1-JPEG/ddrgk1cut_6 #U4ee3#U8868.jpg
- WB#U4ee3#U8868#U56fe/xiap#U539f#U59cb#U6570#U636ewb1-JPEG/ddrgk1_10 ip.jpg
- WB#U4ee3#U8868#U56fe/xiap#U539f#U59cb#U6570#U636ewb1-JPEG/eif2a_4 #U4ee3#U8868 sheif#U6548#U7387.jpg
- WB#U4ee3#U8868#U56fe/xiap#U539f#U59cb#U6570#U636ewb1-JPEG/EIF2A_7.jpg
- WB#U4ee3#U8868#U56fe/xiap#U539f#U59cb#U6570#U636ewb1-JPEG/FAM134B_6#U4ee3#U8868.jpg
- WB#U4ee3#U8868#U56fe/xiap#U539f#U59cb#U6570#U636ewb1-JPEG/flag 4 db m12.jpg
- WB#U4ee3#U8868#U56fe/xiap#U539f#U59cb#U6570#U636ewb1-JPEG/FLAG1_13 db m34.jpg
- WB#U4ee3#U8868#U56fe/xiap#U539f#U59cb#U6570#U636ewb1-JPEG/gap-_7  c-casps3 oex.jpg
- WB#U4ee3#U8868#U56fe/xiap#U539f#U59cb#U6570#U636ewb1-JPEG/gap-_7#U4ee3#U8868  p62 oex.jpg
- WB#U4ee3#U8868#U56fe/xiap#U539f#U59cb#U6570#U636ewb1-JPEG/gapcut_6 DK.jpg
- WB#U4ee3#U8868#U56fe/xiap#U539f#U59cb#U6570#U636ewb1-JPEG/GAPDH-_6-#U4ee3#U8868   xiap.jpg
- WB#U4ee3#U8868#U56fe/xiap#U539f#U59cb#U6570#U636ewb1-JPEG/GAPDH_4#U4ee3#U8868 xiap  oex.jpg
- WB#U4ee3#U8868#U56fe/xiap#U539f#U59cb#U6570#U636ewb1-JPEG/gapdh_6  six.jpg
- WB#U4ee3#U8868#U56fe/xiap#U539f#U59cb#U6570#U636ewb1-JPEG/GAPDH_7#U4ee3c-casps3.jpg
- WB#U4ee3#U8868#U56fe/xiap#U539f#U59cb#U6570#U636ewb1-JPEG/GAP_10 -lamp2 six.jpg
- WB#U4ee3#U8868#U56fe/xiap#U539f#U59cb#U6570#U636ewb1-JPEG/gap_10 db  m12.jpg
- WB#U4ee3#U8868#U56fe/xiap#U539f#U59cb#U6570#U636ewb1-JPEG/GAP_4 shatf4#U6548#U7387.jpg
- WB#U4ee3#U8868#U56fe/xiap#U539f#U59cb#U6570#U636ewb1-JPEG/GAP_4#U4ee3#U8868  xiap mg12.jpg
- WB#U4ee3#U8868#U56fe/xiap#U539f#U59cb#U6570#U636ewb1-JPEG/gap_6  xiap.jpg
- WB#U4ee3#U8868#U56fe/xiap#U539f#U59cb#U6570#U636ewb1-JPEG/gap_6#U4ee3#U8868 SIXC-CASPS3.jpg
- WB#U4ee3#U8868#U56fe/xiap#U539f#U59cb#U6570#U636ewb1-JPEG/gap_6#U4ee3#U8868-3nt.jpg
- WB#U4ee3#U8868#U56fe/xiap#U539f#U59cb#U6570#U636ewb1-JPEG/GAP_7#U4ee3#U8868-4hne.jpg
- WB#U4ee3#U8868#U56fe/xiap#U539f#U59cb#U6570#U636ewb1-JPEG/GAP_8#U4ee3#U8868 -lc3 six.jpg
- WB#U4ee3#U8868#U56fe/xiap#U539f#U59cb#U6570#U636ewb1-JPEG/gap_9  xiap  shatf4.jpg
- WB#U4ee3#U8868#U56fe/xiap#U539f#U59cb#U6570#U636ewb1-JPEG/gap_9 #U4ee3#U8868 c-casps3.jpg
- WB#U4ee3#U8868#U56fe/xiap#U539f#U59cb#U6570#U636ewb1-JPEG/HA_2db  ip lc3.jpg
- WB#U4ee3#U8868#U56fe/xiap#U539f#U59cb#U6570#U636ewb1-JPEG/HA_5#U4ee3#U8868.jpg
- WB#U4ee3#U8868#U56fe/xiap#U539f#U59cb#U6570#U636ewb1-JPEG/lamp1_6  oex.jpg
- WB#U4ee3#U8868#U56fe/xiap#U539f#U59cb#U6570#U636ewb1-JPEG/LAMP1_9.jpg
- WB#U4ee3#U8868#U56fe/xiap#U539f#U59cb#U6570#U636ewb1-JPEG/lamp2_9  six.jpg
- WB#U4ee3#U8868#U56fe/xiap#U539f#U59cb#U6570#U636ewb1-JPEG/LC3-1200MS_1#U4ee3#U8868.jpg
- WB#U4ee3#U8868#U56fe/xiap#U539f#U59cb#U6570#U636ewb1-JPEG/LC3-_6#U4ee3#U8868.jpg
- WB#U4ee3#U8868#U56fe/xiap#U539f#U59cb#U6570#U636ewb1-JPEG/LC3_1 six.jpg
- WB#U4ee3#U8868#U56fe/xiap#U539f#U59cb#U6570#U636ewb1-JPEG/LC3_10 #U4ee3#U8868 gas.jpg
- WB#U4ee3#U8868#U56fe/xiap#U539f#U59cb#U6570#U636ewb1-JPEG/LC3_20   ip  ha.jpg
- WB#U4ee3#U8868#U56fe/xiap#U539f#U59cb#U6570#U636ewb1-JPEG/LC3_7#U4ee3#U8868  oex.jpg
- WB#U4ee3#U8868#U56fe/xiap#U539f#U59cb#U6570#U636ewb1-JPEG/p-eif2a_8.jpg
- WB#U4ee3#U8868#U56fe/xiap#U539f#U59cb#U6570#U636ewb1-JPEG/P21_2#U4ee3#U8868.jpg
- WB#U4ee3#U8868#U56fe/xiap#U539f#U59cb#U6570#U636ewb1-JPEG/P62-_9#U4ee3#U8868.jpg
- WB#U4ee3#U8868#U56fe/xiap#U539f#U59cb#U6570#U636ewb1-JPEG/p62_1#U4ee3#U8868  oex.jpg
- WB#U4ee3#U8868#U56fe/xiap#U539f#U59cb#U6570#U636ewb1-JPEG/P62_5#U4ee3#U8868  six.jpg
- WB#U4ee3#U8868#U56fe/xiap#U539f#U59cb#U6570#U636ewb1-JPEG/P62_7 gas.jpg
- WB#U4ee3#U8868#U56fe/xiap#U539f#U59cb#U6570#U636ewb1-JPEG/TUBULIN_5#U4ee3#U8868  lc3.jpg
- WB#U4ee3#U8868#U56fe/xiap#U539f#U59cb#U6570#U636ewb1-JPEG/XIAP   10S_15 #U4ee3#U8868  ip  lc3 23-4-20.jpg
- WB#U4ee3#U8868#U56fe/xiap#U539f#U59cb#U6570#U636ewb1-JPEG/xiap-1_4 #U4ee3#U8868  mg132.jpg
- WB#U4ee3#U8868#U56fe/xiap#U539f#U59cb#U6570#U636ewb1-JPEG/xiap-_6  shatf4 eif.jpg
- WB#U4ee3#U8868#U56fe/xiap#U539f#U59cb#U6570#U636ewb1-JPEG/xiap1_10  gas.jpg
- WB#U4ee3#U8868#U56fe/xiap#U539f#U59cb#U6570#U636ewb1-JPEG/xiap_10 m12.jpg
- WB#U4ee3#U8868#U56fe/xiap#U539f#U59cb#U6570#U636ewb1-JPEG/xiap_15  HA.jpg
- WB#U4ee3#U8868#U56fe/xiap#U539f#U59cb#U6570#U636ewb1-JPEG/XIAP_4 db m34.jpg
- WB#U4ee3#U8868#U56fe/xiap#U539f#U59cb#U6570#U636ewb1-JPEG/XIAP_4#U4ee3#U8868.jpg
- WB#U4ee3#U8868#U56fe/xiap#U539f#U59cb#U6570#U636ewb1-JPEG/XIAP_5-#U4ee3#U8868.jpg
- WB#U4ee3#U8868#U56fe/xiap#U539f#U59cb#U6570#U636ewb1-JPEG/xiap_new_9  db  si.jpg
- WB#U4ee3#U8868#U56fe/xiap#U539f#U59cb#U6570#U636ewb2-JPEG/
- WB#U4ee3#U8868#U56fe/xiap#U539f#U59cb#U6570#U636ewb2-JPEG/ACTB1_7-ctsb.jpg
- WB#U4ee3#U8868#U56fe/xiap#U539f#U59cb#U6570#U636ewb2-JPEG/ACTB_6  chop six.jpg
- WB#U4ee3#U8868#U56fe/xiap#U539f#U59cb#U6570#U636ewb2-JPEG/ACTB_7-p62.jpg
- WB#U4ee3#U8868#U56fe/xiap#U539f#U59cb#U6570#U636ewb2-JPEG/actin_10  -ctsb oedx.jpg
- WB#U4ee3#U8868#U56fe/xiap#U539f#U59cb#U6570#U636ewb2-JPEG/ACTIN_7 canx oedk.jpg
- WB#U4ee3#U8868#U56fe/xiap#U539f#U59cb#U6570#U636ewb2-JPEG/actin_7 DBXIAP  vivo gas.jpg
- WB#U4ee3#U8868#U56fe/xiap#U539f#U59cb#U6570#U636ewb2-JPEG/actin_8-fam.jpg
- WB#U4ee3#U8868#U56fe/xiap#U539f#U59cb#U6570#U636ewb2-JPEG/ACTIN_9 #U4ee3#U8868 p-eif.jpg
- WB#U4ee3#U8868#U56fe/xiap#U539f#U59cb#U6570#U636ewb2-JPEG/ATF4_3 #U4ee3#U8868 gas.jpg
- WB#U4ee3#U8868#U56fe/xiap#U539f#U59cb#U6570#U636ewb2-JPEG/atl 9 db  six.jpg
- WB#U4ee3#U8868#U56fe/xiap#U539f#U59cb#U6570#U636ewb2-JPEG/atl310s_4 oedk.jpg
- WB#U4ee3#U8868#U56fe/xiap#U539f#U59cb#U6570#U636ewb2-JPEG/ATL3_10.jpg
- WB#U4ee3#U8868#U56fe/xiap#U539f#U59cb#U6570#U636ewb2-JPEG/ATL3_4  oex.jpg
- WB#U4ee3#U8868#U56fe/xiap#U539f#U59cb#U6570#U636ewb2-JPEG/c-casps3-_5 #U4ee3#U8868 oedk.jpg
- WB#U4ee3#U8868#U56fe/xiap#U539f#U59cb#U6570#U636ewb2-JPEG/canx1_1  six.jpg
- WB#U4ee3#U8868#U56fe/xiap#U539f#U59cb#U6570#U636ewb2-JPEG/CANX1_7#U4ee3#U8868  oedk.jpg
- WB#U4ee3#U8868#U56fe/xiap#U539f#U59cb#U6570#U636ewb2-JPEG/CANX_5 DB GAS.jpg
- WB#U4ee3#U8868#U56fe/xiap#U539f#U59cb#U6570#U636ewb2-JPEG/CHOP1_6 #U4ee3#U8868  oedk.jpg
- WB#U4ee3#U8868#U56fe/xiap#U539f#U59cb#U6570#U636ewb2-JPEG/CHOP1_8.jpg
- WB#U4ee3#U8868#U56fe/xiap#U539f#U59cb#U6570#U636ewb2-JPEG/CHOP_6  six.jpg
- WB#U4ee3#U8868#U56fe/xiap#U539f#U59cb#U6570#U636ewb2-JPEG/CHOP_9 #U4ee3#U8868.jpg
- WB#U4ee3#U8868#U56fe/xiap#U539f#U59cb#U6570#U636ewb2-JPEG/ctsb1_9 #U4ee3#U8868 oedk.jpg
- WB#U4ee3#U8868#U56fe/xiap#U539f#U59cb#U6570#U636ewb2-JPEG/CTSB_10.jpg
- WB#U4ee3#U8868#U56fe/xiap#U539f#U59cb#U6570#U636ewb2-JPEG/DK-FG_8#U4ee3#U8868#U6548#U7387.jpg
- WB#U4ee3#U8868#U56fe/xiap#U539f#U59cb#U6570#U636ewb2-JPEG/DK1_1  #U4ee3#U8868  oechx.jpg
- WB#U4ee3#U8868#U56fe/xiap#U539f#U59cb#U6570#U636ewb2-JPEG/DK1_5db  oex.jpg
- WB#U4ee3#U8868#U56fe/xiap#U539f#U59cb#U6570#U636ewb2-JPEG/DK1_7.jpg
- WB#U4ee3#U8868#U56fe/xiap#U539f#U59cb#U6570#U636ewb2-JPEG/dk_1  oex.jpg
- WB#U4ee3#U8868#U56fe/xiap#U539f#U59cb#U6570#U636ewb2-JPEG/dk_4#U4ee3#U8868 mg.jpg
- WB#U4ee3#U8868#U56fe/xiap#U539f#U59cb#U6570#U636ewb2-JPEG/dk_5  six.jpg
- WB#U4ee3#U8868#U56fe/xiap#U539f#U59cb#U6570#U636ewb2-JPEG/DK_6  mut xiap#U4ee3#U8868.jpg
- WB#U4ee3#U8868#U56fe/xiap#U539f#U59cb#U6570#U636ewb2-JPEG/DK_6 DB GAS.jpg
- WB#U4ee3#U8868#U56fe/xiap#U539f#U59cb#U6570#U636ewb2-JPEG/FAM ssix.jpg
- WB#U4ee3#U8868#U56fe/xiap#U539f#U59cb#U6570#U636ewb2-JPEG/fam-_1  oex.jpg
- WB#U4ee3#U8868#U56fe/xiap#U539f#U59cb#U6570#U636ewb2-JPEG/fam1_5 DB GAS.jpg
- WB#U4ee3#U8868#U56fe/xiap#U539f#U59cb#U6570#U636ewb2-JPEG/fam1_6 oedk.jpg
- WB#U4ee3#U8868#U56fe/xiap#U539f#U59cb#U6570#U636ewb2-JPEG/FAM_8.jpg
- WB#U4ee3#U8868#U56fe/xiap#U539f#U59cb#U6570#U636ewb2-JPEG/gap1_7  dk oex.jpg
- WB#U4ee3#U8868#U56fe/xiap#U539f#U59cb#U6570#U636ewb2-JPEG/GAP_10  hamut 12.jpg
- WB#U4ee3#U8868#U56fe/xiap#U539f#U59cb#U6570#U636ewb2-JPEG/GAP_10  lc3 oedk.jpg
- WB#U4ee3#U8868#U56fe/xiap#U539f#U59cb#U6570#U636ewb2-JPEG/gap_10  oex dk.jpg
- WB#U4ee3#U8868#U56fe/xiap#U539f#U59cb#U6570#U636ewb2-JPEG/GAP_6  #U4ee3#U8868 oechx.jpg
- WB#U4ee3#U8868#U56fe/xiap#U539f#U59cb#U6570#U636ewb2-JPEG/GAP_6  xiap vivo.jpg
- WB#U4ee3#U8868#U56fe/xiap#U539f#U59cb#U6570#U636ewb2-JPEG/gap_6 #U4ee3#U8868 dkmg.jpg
- WB#U4ee3#U8868#U56fe/xiap#U539f#U59cb#U6570#U636ewb2-JPEG/gap_6 fam oedk.jpg
- WB#U4ee3#U8868#U56fe/xiap#U539f#U59cb#U6570#U636ewb2-JPEG/gap_7 DK SIX.jpg
- WB#U4ee3#U8868#U56fe/xiap#U539f#U59cb#U6570#U636ewb2-JPEG/GAP_8  #U4ee3#U8868  mut34.jpg
- WB#U4ee3#U8868#U56fe/xiap#U539f#U59cb#U6570#U636ewb2-JPEG/GAP_8  #U4ee3#U8868 oedk #U6548#U7387.jpg
- WB#U4ee3#U8868#U56fe/xiap#U539f#U59cb#U6570#U636ewb2-JPEG/GAP_8-dk mut xiap.jpg
- WB#U4ee3#U8868#U56fe/xiap#U539f#U59cb#U6570#U636ewb2-JPEG/gap_9 CANX GAS.jpg
- WB#U4ee3#U8868#U56fe/xiap#U539f#U59cb#U6570#U636ewb2-JPEG/HA-10  IP.jpg
- WB#U4ee3#U8868#U56fe/xiap#U539f#U59cb#U6570#U636ewb2-JPEG/HA1_6  #U4ee3#U8868  mut34.jpg
- WB#U4ee3#U8868#U56fe/xiap#U539f#U59cb#U6570#U636ewb2-JPEG/HA_1  #U4ee3#U8868  oechx.jpg
- WB#U4ee3#U8868#U56fe/xiap#U539f#U59cb#U6570#U636ewb2-JPEG/HA_10 DB.jpg
- WB#U4ee3#U8868#U56fe/xiap#U539f#U59cb#U6570#U636ewb2-JPEG/HA_2  #U4ee3#U8868  mut 12.jpg
- WB#U4ee3#U8868#U56fe/xiap#U539f#U59cb#U6570#U636ewb2-JPEG/HA_8 #U4ee3#U8868  oedk.jpg
- WB#U4ee3#U8868#U56fe/xiap#U539f#U59cb#U6570#U636ewb2-JPEG/LAMP1-1_6 DB.jpg
- WB#U4ee3#U8868#U56fe/xiap#U539f#U59cb#U6570#U636ewb2-JPEG/lamp12_8 oedk.jpg
- WB#U4ee3#U8868#U56fe/xiap#U539f#U59cb#U6570#U636ewb2-JPEG/LC31_6.jpg
- WB#U4ee3#U8868#U56fe/xiap#U539f#U59cb#U6570#U636ewb2-JPEG/LC3_6  oedk.jpg
- WB#U4ee3#U8868#U56fe/xiap#U539f#U59cb#U6570#U636ewb2-JPEG/LP1_7.jpg
- WB#U4ee3#U8868#U56fe/xiap#U539f#U59cb#U6570#U636ewb2-JPEG/P-EIF2A1_5 #U4ee3#U8868  gas.jpg
- WB#U4ee3#U8868#U56fe/xiap#U539f#U59cb#U6570#U636ewb2-JPEG/P62-1_7  oedk.jpg
- WB#U4ee3#U8868#U56fe/xiap#U539f#U59cb#U6570#U636ewb2-JPEG/P62_10.jpg
- WB#U4ee3#U8868#U56fe/xiap#U539f#U59cb#U6570#U636ewb2-JPEG/XIAP1_4   #U4ee3#U8868 oechx.jpg
- WB#U4ee3#U8868#U56fe/xiap#U539f#U59cb#U6570#U636ewb2-JPEG/xiap_7 DB  vivo gas.jpg
- WB#U4ee3#U8868#U56fe/xiap#U539f#U59cb#U6570#U636ewb2-JPEG/xiap_8  vivo  24-9-20.jpg
